# Supplementary material for: A Multiepitope Nanovaccine Candidate Adjuvanted with Porcine Ferritin Scaffold for African Swine Fever Virus
Source: Vaccines (Basel). 2025 May 30;13(6):585. doi: 10.3390/vaccines13060585 (PMC12197706; doi:10.3390/vaccines13060585)
Supplement: Supplementary file 1 [file vaccines-13-00585-s001.zip]

Archive with 1 entries (1 files):
- vaccines-3594312-supplementary.pdf
